# Supplementary material for: Establishment of Protoplast Preparation and Genetic Transformation Methods in Two Ilyonectria Species
Source: J Fungi (Basel). 2026 Jul 2;12(7):488. doi: 10.3390/jof12070488 (PMC13413419; doi:10.3390/jof12070488)
Supplement: Supplementary file 1 [file jof-12-00488-s001.zip]

Archive with 1 entries (1 files):
- jof-4379467-supplementary.pdf
